# Supplementary material for: Supporting the Wound Healing Process—Curcumin, Resveratrol and Baicalin in In Vitro Wound Healing Studies
Source: Pharmaceuticals (Basel). 2023 Jan 6;16(1):82. doi: 10.3390/ph16010082 (PMC9861488; doi:10.3390/ph16010082)
Supplement: Supplementary file 1 [file pharmaceuticals-16-00082-s001.zip]

Archive with 1 entries (1 files):
- pharmaceuticals-2109651-supplementary.pdf
